# Supplementary material for: Changes in the geometry of modern daily disposable soft contact lenses during wear
Source: Sci Rep. 2021 Jun 14;11:12460. doi: 10.1038/s41598-021-91779-y (PMC8203656; doi:10.1038/s41598-021-91779-y)
Supplement: Supplementary file 1 — Supplementary Table S1. [file 41598_2021_91779_MOESM1_ESM.xlsx]

## Sheet: Title of article
	Changes in the geometry of modern daily disposable soft contact lenses during wear
	Patryk Mlyniuk MSc1*, Joanna Stachura MD1, Alfonso Jimenez-Villar MSc2, Ireneusz Grulkowski PhD2, Bartlomiej J. Kaluzny MD,PhD1
	1Division of Ophthalmology and Optometry, Department of Ophthalmology, Collegium Medicum, Nicolaus Copernicus University, ul. Ujejskiego 75, 85-168 Bydgoszcz, Poland
	2Institute of Physics, Faculty of Physics, Astronomy and Informatics, Nicolaus Copernicus University, ul. Grudziadzka 5, 87-100 Torun, Poland

## Sheet: research group
	Baseline characteristics of enrolled eyes (Table 1 in article)
No	Patient ID	Age	Sex	Eye	Keratometry average [D]	Keratometry cylinder [D]	Horizontal Visible Iris Diameter [mm]	Corneal sagittal height [mm]	Sagittal height of the anterior eye [mm]
1	1	22	M	right	41.87	1.16	13.2	3.92	4.96
2	1	22	M	left	41.63	0.62	13.06	3.48	4.62
3	2	23	K	right	44.09	0.88	12.88	3.97	5.14
4	2	23	K	left	44.19	1.12	12.83	3.93	5.11
5	3	23	K	right	43.93	1.49	11.96	3.33	4.18
6	3	23	K	left	43.51	0.86	11.83	3.18	4.2
7	4	23	K	right	45.3	0.48	11.78	3.44	4.37
8	4	23	K	left	45.53	0.56	12.01	3.44	4.43
9	5	21	K	right	43.06	0.86	12.1	3.37	4.18
10	5	21	K	left	43.35	1.09	12.19	3.42	4.41
11	6	19	K	right	45.28	1.1	12.51	3.97	5.1
12	6	19	K	left	45.47	1.37	12.51	3.69	4.99
13	7	22	K	right	42.51	0.72	12.01	3.13	4.86
14	7	22	K	left	42.43	0.75	12.01	3	4.81
15	8	24	M	right	43.59	0.75	12.65	3.57	4.78
16	8	24	M	left	43.84	0.61	12.6	3.55	4.48
17	9	25	K	right	44.86	1.78	11.83	3.19	4.2
18	9	25	K	left	44.86	1.66	11.83	3.2	4.27
19	10	28	K	right	43.82	0.96	12.28	3.64	4.54
20	10	28	K	left	43.69	1.13	12.47	3.6	4.58
21	11	21	K	right	43.5	1.14	12.51	3.51	4.26
22	11	21	K	left	43.47	0.93	12.51	3.5	4.21
23	12	30	K	left	41.34	0.2	12.47	3.29	4.23
24	13	23	K	right	44.96	1.09	11.6	3.05	4.13
25	13	23	K	left	44.72	0.99	11.55	3.04	4.14
26	14	26	K	right	43.35	0.88	12.33	3.44	4.37
27	14	26	K	left	43.15	0.72	12.19	3.49	4.36
28	15	24	K	right	44.05	1.18	12.56	3.6	4.62
29	15	24	K	left	44.05	0.8	12.6	3.73	4.71
30	16	27	K	right	43.71	0.54	12.51	3.59	4.7
31	16	27	K	left	43.63	0.24	12.47	3.65	4.72
32	17	25	K	right	44.33	1.16	12.24	3.5	4.81
33	17	25	K	left	44.88	1.44	12.15	3.46	4.84
34	18	36	K	right	45.12	1.73	11.87	3.09	3.93
35	18	36	K	left	45.13	1.97	11.92	3.06	4.07
36	19	24	K	right	43.31	0.96	12.15	3.43	4.45
37	19	24	K	left	43.2	0.73	12.24	3.51	4.42
38	20	14	M	right	44.45	0.71	11.42	3	4.35
39	20	14	M	left	44.54	0.41	11.53	3.07	4.28
40	21	21	K	right	44.41	0.58	11.64	3.12	4.25
41	21	21	K	left	44.45	0.73	11.69	3.08	4.23
42	22	24	K	right	44.28	0.44	12.05	3.38	4.71
43	22	24	K	left	44.1	0.48	12.01	3.39	4.74
44	23	23	M	right	43.68	0.51	12.16	3.42	4.54
45	23	23	M	left	43.84	0.45	12.12	3.32	4.56

## Sheet: reference lenses -3.00 D
Measurements of the central radii of curvature, diameter, sagittal height, and central thickness of new daily disposable soft contact lenses produced by nesofilcon A (Table 3 in article)							Measurements of the central radii of curvature, diameter, sagittal height, and central thickness of new daily disposable soft contact lenses produced by delefilcon A (Table 3 in article)						Measurements of the central radii of curvature, diameter, sagittal height, and central thickness of new daily disposable soft contact lenses produced by stenofilcon A (Table 3 in article)
No	Anterior radius of curvature [mm]	Posterior radius of curvature [mm]	Central thickness [mm]	Total diameter [mm]	Sagittal height [mm]		Anterior radius of curvature [mm]	Posterior radius of curvature [mm]	Central thickness [mm]	Total diameter [mm]	Sagittal height [mm]		Anterior radius of curvature [mm]	Posterior radius of curvature [mm]	Central thickness [mm]	Total diameter [mm]	Sagittal height [mm]
1	8.325	7.94	0.0737775	14.3238	3.65421		9.685	9.07	0.06849	14.213	3.81346		9.365	8.9	0.063418	13.8664	3.61918
2	8.335	7.93	0.0723775	14.3558	3.64914		9.525	9.065	0.070328	14.2168	3.79805		9.345	8.815	0.05813	13.8556	3.61302
3	8.345	7.915	0.0745915	14.3576	3.63595		9.63	9.1	0.069508	14.212	3.80089		9.35	8.825	0.062141	13.8676	3.63189
4	8.3125	7.935	0.073853	14.3686	3.63914		9.695	9.135	0.075212	14.188	3.79176		9.37	8.865	0.046005	13.8437	3.63189
5	8.325	7.94	0.073617	14.3566	3.63657		9.65	9.11	0.071534	14.1922	3.76032		9.365	8.855	0.065173	13.8484	3.61944
Before wear

## Sheet: nesofilcon A
Measurements of the central radii of curvature, diameter, sagittal height, and central thickness of daily disposable soft contact lenses produced by nesofilcon A after wear (Table 4 in article)
No	Anterior radius of curvature [mm]	Posterior radius of curvature [mm]	Central thickness [mm]	Total diameter [mm]	Sagittal height [mm]
1	8.4	8.03	0.075551	14.4948	3.57067
2	8.41	8.01	0.0744605	14.4994	3.57857
3	8.055	7.64	0.0703855	14.3821	3.53796
4	7.81	7.5	0.070772	14.3446	3.63434
5	8.2	7.785	0.071967	14.4272	3.60128
6	8.29	7.855	0.0712705	14.3543	3.58162
7	7.715	7.415	0.0728555	14.4111	3.54346
8	7.815	7.48	0.07388	14.3307	3.61709
9	8.265	7.87	0.0734015	14.4331	3.60574
10	8.23	7.865	0.079277	14.3295	3.62521
11	7.98	7.61	0.069303	14.3604	3.51202
12	8.185	7.755	0.069884	14.0976	3.59054
13	8.285	7.92	0.078965	14.2238	3.55141
14	8.005	7.605	0.0719675	14.1867	3.5936
15	8.34	7.94	0.0758175	14.1914	3.6159
16	8.3	7.92	0.074628	14.3887	3.57997
17	8.19	7.75	0.0715575	14.3792	3.58993
18	8.09	7.725	0.077535	14.0344	3.60128
19	8.15	7.7	0.070499	14.3487	3.54123
20	8.395	7.9	0.0735385	14.1068	3.68504
21	7.925	7.515	0.072582	14.2126	3.5463
22	8.065	7.62	0.076305	14.2326	3.5946
23	8.215	7.795	0.0702595	14.225	3.53355
24	7.83	7.465	0.0713185	14.383	3.58849
25	7.995	7.58	0.0715575	14.2726	3.60167
26	8.335	7.86	0.0703175	14.2843	3.51224
27	8.065	7.635	0.069373	14.237	3.51363
28	8.02	7.6	0.070533	14.3686	3.52014
29	8.19	7.825	0.07569	14.3801	3.51608
30	7.91	7.525	0.0688935	14.1171	3.58425
31	7.895	7.515	0.0764075	14.2488	3.51853
32	8.01	7.59	0.0736293	14.3443	3.61403
33	8.155	7.77	0.0768175	14.3447	3.57918
34	7.915	7.555	0.076203	14.5351	3.49104
35	7.9	7.56	0.0746415	14.3567	3.52623
36	8.155	7.755	0.0696105	14.2965	3.51774
37	8.12	7.7	0.076032	14.3322	3.50412
38	8.11	7.705	0.0685515	14.4401	3.50635
39	7.96	7.575	0.07094	14.476	3.48647
40	7.965	7.575	0.0718645	14.4998	3.51518
41	7.82	7.39	0.0690985	14.3921	3.52897
42	7.75	7.445	0.0711135	14.2486	3.60523
43	8.18	7.77	0.073617	14.3083	3.52053
44	8.3	7.885	0.0761005	14.2827	3.52543
45	8.645	8.16	0.0699525	14.249	3.50718

## Sheet: delefilcon A
Measurements of the central radii of curvature, diameter, sagittal height, and central thickness of daily disposable soft contact lenses produced by delefilcon A after wear (Table 4 in article)
No	Anterior radius of curvature [mm]	Posterior radius of curvature [mm]	Central thickness [mm]	Total diameter [mm]	Sagittal height [mm]
1	9.33	8.885	0.0658891	14.3085	3.67157
2	9.565	9.055	0.064453	14.2846	3.81346
3	9.19	8.745	0.0687225	14.3429	3.77957
4	8.995	8.52	0.0645215	14.0339	3.7956
5	9.165	8.695	0.059521	14.2248	3.76722
6	9.51	9.09	0.0601255	14.3326	3.7027
7	9.145	8.635	0.061754	14.1535	3.77928
8	9.16	8.7	0.0586595	14.2127	3.79338
9	9.3	8.765	0.0660205	14.213	3.73171
10	8.985	8.525	0.0662635	14.0933	3.80818
11	9.13	8.12	0.0658535	14.2365	3.70713
12	8.94	8.46	0.064487	14.0335	3.73027
13	9.29	8.755	0.0581575	14.1652	3.76316
14	9.275	8.77	0.069645	14.2368	3.74813
15	9.11	8.64	0.068654	14.3319	3.73088
16	9.765	9.26	0.0773985	14.1886	3.77329
17	9.4	8.915	0.066058	13.9975	3.82198
18	9.125	8.56	0.0612805	14.2127	3.796
19	8.9	8.455	0.07429	14.3443	3.68403
20	9.17	8.725	0.0731625	14.225	3.73512
21	9.34	8.8	0.066878	14.3088	3.63006
22	9.45	8.98	0.0621313	14.2489	3.6518
23	9.445	8.84	0.0565285	14.5595	3.62115
24	9.155	8.66	0.397748	14.2847	3.76739
25	9.135	8.58	0.0639645	14.3923	3.80512
26	9.38	8.82	0.060115	14.2724	3.71792
27	9.47	8.895	0.062745	14.3325	3.72237
28	9.06	8.625	0.070089	14.2728	3.67389
29	9.09	8.605	0.0675955	14.2729	3.74508
30	8.77	8.3	0.06738	14.2728	3.7384
31	9.15	8.6	0.05651	14.2848	3.69083
32	9.155	8.7	0.06903	14.3445	3.74003
33	8.96	8.525	0.063223	14.2846	3.77006
34	8.81	8.335	0.070635	14.452	3.72582
35	8.995	8.52	0.057348	14.4278	3.69254
36	9.5	8.925	0.055913	14.3567	3.7035
37	9.265	8.795	0.0660235	14.3799	3.7394
38	9.105	8.615	0.065546	14.5714	3.65447
39	9.195	8.675	0.06985	14.283	3.7285
40	9.035	8.565	0.377256	14.428	3.69154
41	9.02	8.57	0.0645895	14.5358	3.60423
42	9.225	8.7	0.0695765	14.38	3.70167
43	9.365	8.845	0.0611055	14.4281	3.6822
44	9.575	8.995	0.061127	14.3684	3.69015
45	9.175	8.155	0.0619015	13.7693	3.68325

## Sheet: stenfilcon A
Measurements of the central radii of curvature, diameter, sagittal height, and central thickness of daily disposable soft contact lenses produced by stenfilcon A after wear (Table 4 in article)
No	Anterior radius of curvature [mm]	Posterior radius of curvature [mm]	Central thickness [mm]	Total diameter [mm]	Sagittal height [mm]
1	8.695	8.245	0.0551965	14.3318	3.7104
2	8.635	8.135	0.05814	13.9975	3.69683
3	8.49	8.025	0.051879	14.0093	3.70796
4	8.99	8.445	0.055162	14.2012	3.65259
5	8.68	8.17	0.055824	14.3126	3.71547
6	9.04	8.475	0.0595685	14.2871	3.72865
7	8.67	8.215	0.056166	14.2139	3.62805
8	8.635	8.215	0.060675	14.2006	3.67612
9	8.845	8.32	0.053331	14.3201	3.64045
10	9.155	8.57	0.0537615	14.1058	3.71731
11	8.655	8.205	0.0579945	14.1676	3.70127
12	8.67	8.195	0.056938	14.2857	3.67814
13	8.985	8.41	0.0538225	14.2128	3.68058
14	8.77	8.32	0.059739	14.1654	3.72215
15	8.795	8.355	0.063872	14.2728	3.67106
16	9.53	8.95	0.0538622	14.1296	3.65787
17	8.75	8.22	0.057641	14.3443	3.67145
18	9.26	8.695	0.0564045	14.0105	3.72098
19	8.69	8.215	0.061379	14.3497	3.61892
20	8.735	8.285	0.0576895	14.1576	3.69032
21	8.775	8.24	0.060935	14.3084	3.6842
22	8.805	8.32	0.060817	14.2254	3.65625
23	8.84	8.38	0.060422	14.2607	3.64124
24	8.905	8.4	0.0599435	14.4877	3.67023
25	8.525	8.05	0.0558115	14.2847	3.6832
26	8.68	8.145	0.0564605	14.2846	3.66779
27	8.775	8.29	0.0590145	14.1887	3.69499
28	8.745	8.215	0.0472466	14.273	3.69294
29	8.785	8.27	0.0548205	14.117	3.64814
30	8.555	8.13	0.0582055	14.2008	3.72499
31	8.67	8.245	0.05965	14.2369	3.72175
32	8.53	8.155	0.0630185	14.3565	3.67063
33	8.555	8.12	0.0610715	14.2724	3.67612
34	8.66	8.19	0.053864	14.3324	3.60189
35	8.715	8.27	0.058373	14.2967	3.63757
36	9.065	8.49	0.0522935	14.3922	3.62156
37	8.825	8.355	0.0599075	14.2006	3.63922
38	8.895	8.475	0.056628	14.1783	3.64241
39	9.085	8.665	0.060559	14.1409	3.64123
40	8.76	8.295	0.05924	14.1647	3.63818
41	8.715	8.265	0.05961	14.2001	3.65263
42	9.72	9.14	0.061715	14.3373	3.65092
43	9.725	9.165	0.0635305	14.3326	3.64041
44	8.695	8.22	0.054889	14.2009	3.68525
45	8.545	8.085	0.0593295	14.1536	3.68525
